# Supplementary material for: Paramutation-Like Behavior of Genic piRNA-Producing Loci in Drosophila virilis
Source: Int J Mol Sci. 2025 Apr 29;26(9):4243. doi: 10.3390/ijms26094243 (PMC12072073; doi:10.3390/ijms26094243)
Supplement: Supplementary file 1 [file ijms-26-04243-s001.zip]

Archive with 3 entries (3 files):
- Supplementary_Table_S1.xlsx
- Supplementary_figures_revised2.docx
- Supplementary_Table_S2_revised.xlsx
