# Supplementary material for: Paramutation-Like Behavior of Genic piRNA-Producing Loci in Drosophila virilis
Source: Int J Mol Sci. 2025 Apr 29;26(9):4243. doi: 10.3390/ijms26094243 (PMC12072073; doi:10.3390/ijms26094243)
Supplement: Supplementary file 1 [file ijms-26-04243-s001.zip › Supplementary_Table_S1.xlsx]

## Sheet: Sheet1
Genome	Assembly length (Mb)	Number of contigs	Contigs N50 (Mb)	GC (%)	BUSCO complete (%)	BUSCO single (%)	BUSCO duplicated (%)
9	182.3	567	16.9	40.5	99.5	99.1	0.4
140	168.2	219	27.3	40.3	99.6	99.3	0.3
Genome assembly statistics for the two D. virilis strains studied in this work
