# Supplementary material for: Paramutation-Like Behavior of Genic piRNA-Producing Loci in Drosophila virilis
Source: Int J Mol Sci. 2025 Apr 29;26(9):4243. doi: 10.3390/ijms26094243 (PMC12072073; doi:10.3390/ijms26094243)
Supplement: Supplementary file 1 [file ijms-26-04243-s001.zip › Supplementary_Table_S2_revised.xlsx]

## Sheet: Sheet1
qPCR primers
Flybase_gene_ID	NCBI reference sequence	Gene_name	Forward primer sequence	Reverse primer sequence	Amplicon length (nt)
FBgn0203282	XM_070207865.1	RhoGEF3	AGACCACAGTGAGATGCCAA	CTCGCTGTTTCCGCTACAGT	199
FBgn0205573	XM_032433472.2	Adar	ATGAGCGTTAATGGGGCTGT	TTGCCCGTCTGTATTCCTCA	149
FBgn0016459	XM_002056108.4	rp49	GATGCAGAACCGCGTCTACT	CGCGCTCAACAATCTCCTTG	76
Primers for ChIP-qPCR
Name	Forward primer sequence	Reverse primer sequence	Amplicon length (nt)	Region in genome (D. virilis r1.06)	Comments
RhoGEF3_medial	AACTACAGCAACGGACACCA	CCCAAAGGGAAACTGTTCGC	99	scaffold_10322:438996-439095
RhoGEF3_distal	TGGAGTGTACGCGATTGTCC	AAATTACCCCGCTCCAGACC	159	scaffold_10322:446114-446273
Adar_intergenic	AGCGTGTGCCCTTACTTCAA	GGGAGGGTAAAGCTTACGGG	126	scaffold_12942:65425-65551
Adar_gene	GGCGATAAGACTGCACCGT	GCTCTCTGATTATTACAGGTTGATG	133	scaffold_12942:76684-76817
rp49	GATGCAGAACCGCGTCTACT	CGCGCTCAACAATCTCCTTG	76	scaffold_12855:3451545-3451621	The same is used for qPCR
Primers for genotyping
Name	Forward primer sequence	Reverse primer sequence	Amplicon length (nt)	Region in genome	Comments
RhoGEF3_indel_pair_1	TTGTCAGGATGGCCGAGTTG	AGAGTTTGCGTGGGCGAAG	Strain 140 - 406; strain 9 - none	Strain 140 - contig_35:26473158-26473564; strain 9 - none	The reverse primers in the first and second pair are identical
RhoGEF3_indel_pair_2	GCTTGGGCACTATGTAAAATG	AGAGTTTGCGTGGGCGAAG	Strain 140 - 5813 (not determined); strain 9 - 366	Strain 140 -contig_35:26467751-26473564; strain 9 - JAEMVK010000114.1:95117-95483	The reverse primers in the first and second pair are identical
Adar_indel	AAGCTTTACCCTCCCAATCACA	GGGGTGGGTGCATAAGAGATT	Strain 140 - 222; strain 9 - 164	Strain 140 - contig_46:28735124-28735346; strain 9 - JAEMVK010000105.1:5311246-5311410
